# Supplementary material for: Exploring Quinazoline Nitro-Derivatives as Potential Antichagasic Agents: Synthesis and In Vitro Evaluation
Source: Molecules. 2024 Sep 23;29(18):4501. doi: 10.3390/molecules29184501 (PMC11435156; doi:10.3390/molecules29184501)
Supplement: Supplementary file 1 [file molecules-29-04501-s001.zip]

Archive with 1 entries (1 files):
- molecules-3183792-supplementary.pdf
